# Supplementary material for: Gel-Free Tools for Quick and Simple Screening of Anti-Topoisomerase 1 Compounds
Source: Pharmaceuticals (Basel). 2023 Apr 27;16(5):657. doi: 10.3390/ph16050657 (PMC10221459; doi:10.3390/ph16050657)
Supplement: Supplementary file 1 [file pharmaceuticals-16-00657-s001.zip]

Archive with 1 entries (1 files):
- pharmaceuticals-2266619-supplementary.pdf
